# Supplementary material for: A Comparison of Environmental Impact of Various Silicas Using a Green Chemistry Evaluator
Source: ACS Sustain Chem Eng. 2022 Apr 12;10(16):5288–98. doi: 10.1021/acssuschemeng.2c00519 (PMC9044506; doi:10.1021/acssuschemeng.2c00519)
Supplement: Supplementary file 1 — sc2c00519_si_001.xlsx [file sc2c00519_si_001.xlsx]

## Sheet: Sheet1
Product Information		Reaction Conditions					Raw Materials								Process information
Name	Mass	Conditions Set	Name of step	Time h	Pressure bar	Temp oC	Name	Mass	Waste?	Renewable?	Solvent?	B score	Used as	Reaction Conditions set	B score of product	Mass used for B score [8]	Catalytic steps	Synthesis steps	Monitored
Mesoporous MCM-41 [1]	2.76 g	1	Synthesis	144 (10-144)	~1.5	100 (40-100)	Tetraethyl orthosilicate	9.58 g	N	N	N	1	Reactant	1	1	1 g	0	1	N
							Cetrimonium bromide	16.77 g	Y	N	N	4	Auxiliary	1,2
							Sulfuric acid	1.2 g	N	N	N	1	Reactant	1
							Water	50.23 g	Y	N	Y	1	Auxiliary	1
		2	Calcination	7 h	Amb	550
Mesoporous SBA-15 [2]	2.45 g	1	Synthesis	44 (11-72)	~1.5	120 (35-140)	Tetraethyl orthosilicate	8.5 g	N	N	N	1	Reactant	1	1	1 g	0	1	N
							Hydrochloric acid	8.75 g	N	N	N	1	Reactant	1
							Water	30.025 g	Y	N	Y	1	Auxiliary	1
							PEO-PPO-PEO	4 g	Y	N	N	1	Auxiliary	1,2
		2	Calcination	6	Amb	550
Mesoporous HMS [3]	6.008 g	1	Synthesis	18	Amb	20	Tetraethyl orthosilicate	20.83 g	N	N	N	1	Reactant	1	1	1 g	0	1	N
							Water	52.229 g	Y	N	Y	1	Auxiliary	1
							Dodecylamine	5.004 g	Y	N	N	4	Auxiliary	1,2
							Ethanol	41.87 g	Y	N	Y	1	Auxiliary	1,2
		2A	Calcination	4	Amb	630
		OR
		2B	EtOH reflux	3	Amb	45	Ethanol	3555 g	Y	N	Y	1	Auxiliary	2B
Industrial - precipitated [4]	60.08 g	1	Synthesis	3	Amb	60 (40 - 80)	Sodium metasilicate pentahydrate	212.14 g	N	N	N	1	Reactant	1	1	1 g	0	1	Y
							Sulfuric acid	98.079 g	N	N	N	1	Reactant	1
							Water	2 kg	Y	N	Y	1	Auxiliary	1
		2	Drying	0.5	Amb	120
Industrial - gel [4]	60.08 g	1	Synthesis	3 (3-5)	Amb	35 - 80	Sodium metasilicate pentahydrate	212.14 g	N	N	N	1	Reactant	1	1	1 g	0	1	Y
							Water	2 kg	Y	N	Y	1	Auxiliary	1
							Sulfuric acid	98.079 g	N	N	N	1	Reactant	1
		2	Sizing	1	Amb	20 (20-60)
		3	Drying	1	Amb	120
		4	Drying	1	Amb	400
Industrial - fumed [4,9]	60.08 g	1	Synthesis	0.1	Amb	~3000	Silicon tetrachloride	169.9 g	N	N	N	1	Reactant	1	1	1 g	0	1	Y
							Hydrogen gas	4.0313 g	N	N	N	1	Reactant	1
							Dry air	-	Y	Y	Y	1	Auxiliary	1
		2	De-acidification (steam treatment)	0.15 (0.13-0.17)	1.01325	350 (200-500)	Water	5.7698 g	Y	N	Y	1	Auxiliary	2
							Air	13.683 g	Y	Y	Y	1	Auxiliary	2
Colloidal - Stöber [5]	0.35 g	1	Synthesis	18 (12 -24)	Amb	60	Tetraethyl orthosilicate	1.222 g	N	N	N	1	Reactant	1	1	1 g	1	1	N
							Ammonium hydroxide	2.64 g	Y	N	N	2	Reactant	1,2
							Water	0.5 g	Y	N	Y	1	Auxiliary	1
							Ethanol	17.933 g	Y	N	Y	1	Auxiliary	1,2
		2	Drying	1	Amb	100
Bioinspired [6]	37.5 g	1	Synthesis	0.1 (0.8-0.25)	Amb	20	Sodium metasilicate pentahydrate	140 g	N	N	N	1	Reactant	1	1	1 g	0	1	Y
							Pentaethylenehexamine	2 g	Y	N	N	4	Auxiliary	1,2
							Water	1000 g	Y	N	Y	1	Auxiliary	1
							Hydrochloric acid	300 g	N	N	N	1	Reactant	1
		2A	acid elution	0.1	Amb	20	Hydrochloric acid	300 g	N	N	N	1	Reactant	2A
		3A	Drying	12	Amb	80 (60-120)
		OR
		2B	Drying	12	Amb	80 (60-120)
		3B	Calcination	6	Amb	550
COK 12 [7]	2.8 g	1	Synthesis	24	Amb	90 (20-90)	Sodium metasilicate pentahydrate	10.4 g	N	N	N	1	Reactant	1	1	1 g	0	1	N
							PEO-PPO-PEO	4 g	Y	N	N	1	Auxiliary	1,2,3,4
							Trisodium citrate dihydrate	2.54 g	Y	N	N	1	Auxiliary	1,2,3,4
							Water	137.5 g	Y	N	Y	1	Auxiliary	1,2
							Citric acid monohydrate	3.684 g	Y	N	N	1	Reactant	1,2,3,4
		2	Drying	18	Amb	60
		3	Calcination 1	8	Amb	300
		4	Calcination 2	8	Amb	500
References
1	Beck JS, Vartuli JC, Roth WJ, Leonowicz ME, Kresge CT, Schmitt KD, Chu CTW, Olson DH, Sheppard EW, Mccullen SB, Higgins JB, et al.: A new family of mesoporous molecular- sieves prepared with liquid-crystal templates. J Am Chem Soc 1992, 114:10834 – 10843
2	Zhao DY, Feng JL, Huo QS, Melosh N, Fredrickson GH, Chmelka BF, Stucky GD: Triblock copolymer syntheses of mesoporous silica with periodic 50 to 300 angstrom pores. Science 1998, 279:548–552
3	Tanev PT, Pinnavaia TJ: Mesoporous silica molecular sieves prepared by ionic and neutral surfactant templating: A comparison of physical properties. Chem Mater 1996, 8: 2068 – 2079
4	Florke OW GH, Brunk F, Benda L, Paschen S, Bergna H, Roberts W, Welsh W, Chapman D, Ettlinger M, Kerner D, et al.: Silica. In Ullmann’s encyclopedia of industrial chemistry. Wiley-VCH; 2007
5	Stober, W, Fink A, Bohn E: Controlled Growth of Monodisperse Silica Spheres in the Micron Size Range, J. Colloid Int. Sci. 26, 62--69 (1968)
6	J. R. H. Manning, E. Routoula, and S. V. Patwardhan: Preparation of Functional Silica Using a Bioinspired Method. J. Vis. Exp., vol. 2018, no. 138, pp. 1–9
7	Jammaer J, Aerts A, D’Haen J, Seob JW, Martens JA: Convenient synthesis of ordered mesoporous silica at room temperature and quasi-neutral pH. J. Mater. Chem., 2009,19, 8290-8293
8	Casado, M., Macken, A., Byrne, H. : Ecotoxicological assessment of silica and polystyrene nanoparticles assessed by a multitrophic test battery. Environment International, Volume 51, January 2013, Pages 97-105
9	GB1003957A A process for the purification of highly dispersed oxides of silicon, aluminium, titanium and/or zirconium
